# Supplementary material for: Correction: Requirement of the acyl-CoA carrier ACBD6 in myristoylation of proteins: Activation by ligand binding and protein interaction
Source: PLoS One. 2022 Apr 21;17(4):e0267678. doi: 10.1371/journal.pone.0267678 (PMC9022860; doi:10.1371/journal.pone.0267678)
Supplement: S1 File — (XLSX) [file pone.0267678.s001.xlsx]

## Sheet: Fig.2A
Vol rxn (µl)	100
				Assayed dpm per pmole			11.2822
			#1		#2		#3		#4
			dpm	pmole	dpm	pmole	dpm	pmole	dpm	pmole
	[ACBD6] µM	[C18:1-CoA] µM	resin-bound	bound	resin-bound	bound	resin-bound	bound	resin-bound	bound
	1	15	1107	98.119	1183	104.855	1046	92.7122	1325	117.441
	2	15	2341	207.495	2259	200.227	2187	193.845	1956	173.37
	4	15	3711	328.925	4477	396.819	4090	362.517	4395	389.551
	8	15	7496	664.408	8615	763.591	7173	635.779	7623	675.665
	[ACB] µM	[C18:1-CoA] µM	resin-bound	bound	resin-bound	bound	resin-bound	bound	resin-bound	bound
	1	15	912	80.8351	1016	90.0532	889	78.7965	839	74.3648
	2	15	1688	149.616	1358	120.366	1391	123.291	1545	136.941
	4	15	3103	275.034	3086	273.528	3033	268.83	3161	280.175
	8	15	5179	459.041	5368	475.793	4682	414.989	4933	437.237
			#1		#2		#3		#4
			dpm	pmole	dpm	pmole	dpm	pmole	dpm	pmole
		without	resin-bound	bound	resin-bound	bound	resin-bound	bound	resin-bound	bound
	0	15	356	31.5541	489	43.3425	532	47.1538	362	32.0859
Vol rxn (µl)	100
				Assayed dpm per pmole			22.9844
			#1		#2		#3		#4
	[ANK.ACB] µM	[C18:1-CoA] µM	resin-bound	bound	resin-bound	bound	resin-bound	bound	resin-bound	bound
	1	15	3016	267.323	3184	282.214	3087	273.616	2925	259.257
	2	15	5093	451.418	5530	490.152	5419	480.313	4958	439.452
	4	15	7488	663.699	8435	747.636	8724	773.252	8292	734.962
	8	15	11838	1049.26	12438	1102.44	11244	996.612	11271	999.005
			#1		#2		#3		#4
			dpm	pmole	dpm	pmole	dpm	pmole	dpm	pmole
		without	resin-bound	bound	resin-bound	bound	resin-bound	bound	resin-bound	bound
	0	15	1846	163.62	1103	97.7644	1339	118.682	1380	122.316
