# Supplementary material for: Correction: Requirement of the acyl-CoA carrier ACBD6 in myristoylation of proteins: Activation by ligand binding and protein interaction
Source: PLoS One. 2022 Apr 21;17(4):e0267678. doi: 10.1371/journal.pone.0267678 (PMC9022860; doi:10.1371/journal.pone.0267678)
Supplement: S2 File — (XLSX) [file pone.0267678.s002.xlsx]

## Sheet: Fig.2B
Vol rxn (µl)	100					dpm/pmol at	0.25	0.5	0.75	1
[ACBD6] µM	2			Assayed dpm per pmole			168.933	156.333	141.289	132.3
			#1		#2		#3		#4
		ANK.ACB	dpm	pmole	dpm	pmole	dpm	pmole	dpm	pmole
		[C18:1-CoA] µM	resin-bound	bound	resin-bound	bound	resin-bound	bound	resin-bound	bound
		0.25	774	4.58169	972	5.75375	842	4.98421	786	4.65272
		0.5	2049	13.1066	1837	11.7505	2044	13.0746	1807	11.5586
		0.75	2842	20.1148	2599	18.3949	2361	16.7104	2987	21.1411
		1	3703	27.9894	3628	27.4225	3471	26.2358	3713	28.065
			#1		#2		#3		#4
		ANK.ACB.linker	dpm	pmole	dpm	pmole	dpm	pmole	dpm	pmole
		[C18:1-CoA] µM	resin-bound	bound	resin-bound	bound	resin-bound	bound	resin-bound	bound
		0.25	747	4.42186	854	5.05525	654	3.87135	665	3.93646
		0.5	1630	10.4264	1425	9.11514	1751	11.2004	1374	8.78891
		0.75	2015	14.2616	2259	15.9885	2377	16.8237	2604	18.4303
		1	3302	24.9584	3057	23.1066	2898	21.9048	3443	26.0242
			#1		#2		#3		#4
		ACB	dpm	pmole	dpm	pmole	dpm	pmole	dpm	pmole
		[C18:1-CoA] µM	resin-bound	bound	resin-bound	bound	resin-bound	bound	resin-bound	bound
		0.25	637	3.77072	706	4.17916	724	4.28571	881	5.21507
		0.5	1622	10.3753	1856	11.8721	1830	11.7058	1455	9.30704
		0.75	2259	15.9885	2988	21.1482	2363	16.7246	2376	16.8166
		1	3422	25.8655	3193	24.1345	3309	25.0113	3062	23.1444
			#1		#2		#3		#4
		ACBD6	dpm	pmole	dpm	pmole	dpm	pmole	dpm	pmole
		[C18:1-CoA] µM	resin-bound	bound	resin-bound	bound	resin-bound	bound	resin-bound	bound
		0.25	1272	7.5296	1127	6.67127	1332	7.88477	1214	7.18627
		0.5	2833	18.1215	2857	18.2751	2606	16.6695	3319	21.2303
		0.75	4366	30.9012	4177	29.5635	4703	33.2864	4127	29.2097
		1	5195	39.2668	4966	37.5359	4684	35.4044	4624	34.9509
			#1		#2		#3		#4
		ACB.linker	dpm	pmole	dpm	pmole	dpm	pmole	dpm	pmole
		[C18:1-CoA] µM	resin-bound	bound	resin-bound	bound	resin-bound	bound	resin-bound	bound
		0.25	1401	8.29321	1425	8.43528	1270	7.51776	1528	9.04499
		0.5	3490	22.3241	3514	22.4776	3249	20.7825	3155	20.1812
		0.75	4585	32.4512	3847	27.2279	3847	27.2279	4011	28.3886
		1	6633	50.1361	6767	51.1489	6798	51.3832	7085	53.5525
			#1		#2		#3		#4
			dpm	pmole	dpm	pmole	dpm	pmole	dpm	pmole
		without	resin-bound	bound	resin-bound	bound	resin-bound	bound	resin-bound	bound
		0.25	136	0.805051	289	1.71073	237	1.40292	272	1.6101
		0.5	414	2.64819	401	2.56503	412	2.63539	552	3.53092
		0.75	502	3.553	466	3.29821	546	3.86442	304	2.15162
		1	623	4.70899	592	4.47468	568	4.29327	314	2.37339
Vol rxn (µl)	100					dpm/pmol at	0.25	0.5	0.75	1
[ACBD6] µM	2			Assayed dpm per pmole			224.4	153.6	205.2	549.8
			#1		#2		#3		#4
		Linker.ANK	dpm	pmole	dpm	pmole	dpm	pmole	dpm	pmole
		[C18:1-CoA] µM	resin-bound	bound	resin-bound	bound	resin-bound	bound	resin-bound	bound
		0.25	433	1.92959	345	1.53743	385	1.71569	357	1.59091
		0.5	633	4.12109	714	4.64844	409	2.66276	587	3.82161
		0.75	663	3.23099	872	4.24951	963	4.69298	908	4.42495
		1	1936	3.52128	1864	3.39032	1958	3.5613	1854	3.37214
			#1		#2		#3		#4
			dpm	pmole	dpm	pmole	dpm	pmole	dpm	pmole
		without	resin-bound	bound	resin-bound	bound	resin-bound	bound	resin-bound	bound
		0.25	236	1.05169	289	1.28788	237	1.05615	272	1.21212
		0.5	414	2.69531	401	2.61068	412	2.68229	552	3.59375
		0.75	602	2.93372	666	3.24561	546	2.66082	504	2.45614
		1	923	1.67879	1092	1.98618	868	1.57876	914	1.66242
