# Supplementary material for: Correction: Requirement of the acyl-CoA carrier ACBD6 in myristoylation of proteins: Activation by ligand binding and protein interaction
Source: PLoS One. 2022 Apr 21;17(4):e0267678. doi: 10.1371/journal.pone.0267678 (PMC9022860; doi:10.1371/journal.pone.0267678)
Supplement: S3 File — (XLSX) [file pone.0267678.s003.xlsx]

## Sheet: Fig.2C
Vol rxn (µl)	100
				Assayed dpm per pmole			20.9467
			#1		#2		#3		#4
			dpm	pmole	dpm	pmole	dpm	pmole	dpm	pmole
	[ACBD1.ANK] µM	[C18:1-CoA] µM	resin-bound	bound	resin-bound	bound	resin-bound	bound	resin-bound	bound
	1	15	612	29.2171	537	25.6365	624	29.7899	647	30.888
	2	15	734	35.0414	726	34.6595	853	40.7225	907	43.3004
	4	15	1325	63.2559	1433	68.4118	1298	61.9669	1430	68.2686
	8	15	2545	121.499	2537	121.117	2458	117.346	2646	126.321
	[ACBD1.Linker.ANK] µM	[C18:1-CoA] µM	resin-bound	bound	resin-bound	bound	resin-bound	bound	resin-bound	bound
	1	15	1159	55.331	1102	52.6098	1117	53.3259	848	40.4838
	2	15	1788	85.3596	1553	74.1407	1609	76.8141	1371	65.4519
	4	15	2884	137.683	2995	142.982	2862	136.633	3034	144.844
	8	15	5840	278.803	5432	259.325	5506	262.858	5956	284.341
	[ACBD1] µM	[C18:1-CoA] µM	resin-bound	bound	resin-bound	bound	resin-bound	bound	resin-bound	bound
	1	15	972	46.4036	1048	50.0318	1113	53.1349	1249	59.6276
	2	15	2143	102.307	1921	91.7091	1790	85.4551	2009	95.9102
	4	15	3804	181.604	3952	188.67	4293	204.949	4308	205.665
	8	15	8003	382.066	7875	375.955	7896	376.957	8312	396.817
			#1		#2		#3		#4
			dpm	pmole	dpm	pmole	dpm	pmole	dpm	pmole
		without	resin-bound	bound	resin-bound	bound	resin-bound	bound	resin-bound	bound
	0	15	441	21.0535	414	19.7645	395	18.8574	475	22.6766
