# Supplementary material for: Correction: Requirement of the acyl-CoA carrier ACBD6 in myristoylation of proteins: Activation by ligand binding and protein interaction
Source: PLoS One. 2022 Apr 21;17(4):e0267678. doi: 10.1371/journal.pone.0267678 (PMC9022860; doi:10.1371/journal.pone.0267678)
Supplement: S4 File — (XLSX) [file pone.0267678.s004.xlsx]

## Sheet: ACBD6
	[hNMT2] 50nM
	ACBD6 for 3min
	[C14-CoA] 5μM
	[C16-CoA] 50μM	[prot]	Peptide	acyl-peptide
	without	0	711269	1160
			1045505	1750
			942286	1321
		0.016	739138	1219
			896866	1301
			922908	1120
		0.049	769295	1275
			916831	1352
			976489	1245
		0.148	732404	1185
			881105	1141
			862440	1149
		0.444	757250	1805
			960824	2389
			908061	1859
		1.333	718762	2272
			914484	2843
			916984	2522
		4	854076	3084
			903260	2934
			1054371	3308
	with C16-CoA	0	677082	470
			1091394	770
			938879	491
		0.016	733734	460
			899162	660
			969279	472
		0.049	675919	504
			923782	663
			966598	346
		0.148	765178	423
			914821	560
			966007	486
		0.444	754639	742
			945425	928
			896819	878
		1.333	761542	1685
			908529	1705
			1417632	2581
		4	1067829	3667
			886997	2548
			892939	2529

## Sheet: ACB
	[hNMT2] 50nM
	ACB for 3min
	[C14-CoA] 5μM
	[C16-CoA] 50μM	[prot]	Peptide	acyl-peptide
	without	0	889545	1538
			943621	1188
			1188654	1799
		0.016	847960	1454
			975139	1345
			1116509	1601
		0.049	936271	1242
			981942	1785
			1039551	1525
		0.148	946369	1246
			1022299	1727
			974458	1536
		0.444	974588	1732
			982855	1480
			1175972	2028
		1.333	992425	1541
			1325524	2360
			1465433	2353
		4	990198	851
			951174	1162
			898560	835
	with C16-CoA	0	868486	809
			997025	570
			1073346	583
		0.016	896539	502
			908954	632
			1227918	601
		0.049	945941	449
			955941	535
			1075387	675
		0.148	827199	780
			931356	615
			868229	550
		0.444	932855	551
			942370	834
			1118835	564
		1.333	960246	536
			953457	651
			1136024	694
		4	887775	723
			1293914	901
			1107943	672

## Sheet: ACB.linker
	[hNMT2] 50nM
	ACB.linker for 3min
	[C14-CoA] 5μM
	[C16-CoA] 50μM	[prot]	Peptide	acyl-peptide
	without	0	1026977	1477
			993495	1797
			1006441	1470
		0.016	1006246	1758
			915117	1319
			968708	1500
		0.049	1053251	1630
			938378	1409
			879811	1304
		0.148	1047918	1817
			962222	1544
			940409	1145
		0.444	992379	1415
			967371	1395
			993778	1269
		1.333	1027607	1485
			996596	1617
			978886	1469
		4	958243	1184
			1013292	1270
			998197	882
	with C16-CoA	0	987002	493
			986110	612
			928676	565
		0.016	939916	607
			901136	655
			869295	561
		0.049	1052353	711
			936593	729
			993446	654
		0.148	1009471	640
			921902	749
			1025567	651
		0.444	954985	619
			963935	695
			973506	644
		1.333	990639	812
			969958	809
			1075382	810
		4	994506	851
			776402	765
			968921	852

## Sheet: linker.ANK
	[hNMT2] 50nM
	linker.ANK for 3min
	[C14-CoA] 5μM
	[C16-CoA] 50μM	[prot]	Peptide	acyl-peptide
	without	0	791547	923
			935530	1192
			943941	1311
		0.016	758744	1142
			933066	1383
			939707	1385
		0.049	884361	1329
			871929	1403
			902934	1043
		0.148	932378	1703
			943848	1575
			1008706	1548
		0.444	909923	2239
			931771	2122
			1005101	2912
		1.333	919808	3861
			912680	3218
			935988	3230
		4	913342	3792
			901212	3311
			982287	3879
	with C16-CoA	0	742802	307
			901292	599
			951333	499
		0.016	873452	563
			751910	512
			946261	561
		0.049	898335	588
			899311	693
			852027	545
		0.148	908461	867
			881029	781
			945890	496
		0.444	874475	1362
			899509	1051
			886848	1239
		1.333	923280	2538
			865054	2479
			947339	2575
		4	871053	2967
			921152	2929
			995670	3148

## Sheet: ACBD1.linker.ANK
	[hNMT2] 50nM
	ACBD1.linker.ANK for 3min
	[C14-CoA] 5μM
	[C16-CoA] 50μM	[prot]	Peptide	acyl-peptide
	without	0	969273	1596
			959529	1605
			949298	1237
		0.016	927698	1597
			963085	1451
			909270	1212
		0.049	964866	1677
			971065	1680
			982120	1549
		0.148	1017575	1881
			964164	1405
			979720	1556
		0.444	1021575	2576
			1007811	2838
			1015202	2529
		1.333	1008501	3579
			975297	3825
			1033198	3701
		4	991031	3720
			948795	3808
			1173771	5320
	with C16-CoA	0	954415	747
			923094	780
			837377	636
		0.016	945256	965
			938300	708
			896489	642
		0.049	980315	819
			971844	650
			955080	732
		0.148	963639	919
			1259973	994
			974902	854
		0.444	912701	1095
			900071	1007
			1030625	1068
		1.333	961293	1962
			914140	1856
			989752	2176
		4	898962	2198
			957667	2313
			971669	2072

## Sheet: ACBD1.ANK
	[hNMT2] 50nM
	ACBD1.ANK for 3min
	[C14-CoA] 5μM
	[C16-CoA] 50μM	[prot]	Peptide	acyl-peptide
	without	0	1034144	766
			934350	591
			1126425	630
		0.016	1094339	742
			1016215	674
			1309472	937
		0.049	954752	614
			1416066	1039
			1272729	825
		0.148	995632	574
			1008876	658
			1352888	828
		0.444	974883	729
			1008259	610
			1049190	597
		1.333	967306	695
			1031936	518
			1007415	625
		4	942328	717
			974776	725
			1079467	746
	with C16-CoA	0	982452	302
			923969	285
			1216311	331
		0.016	1020709	349
			1013622	268
			1227952	198
		0.049	959584	310
			992124	241
			1256718	373
		0.148	983281	222
			1021237	213
			1060842	270
		0.444	978290	262
			990327	205
			1087562	235
		1.333	986704	315
			1011510	253
			1167228	288
		4	1158949	268
			1012427	191
			1003615	346

## Sheet: ACBD1
	[hNMT2] 50nM
	ACBD1 for 3min
	[C14-CoA] 5μM
	[C16-CoA] 50μM	[prot]	Peptide	acyl-peptide
	without	0	876657	1213
			934398	1042
			1152997	1639
		0.016	851637	1191
			955790	1172
			1127894	1536
		0.049	791825	1106
			996655	960
			1064870	1123
		0.148	942890	1283
			909863	967
			1148486	1176
		0.444	967408	1158
			967033	887
			960000	950
		1.333	944239	1463
			891722	1053
			1048773	1135
		4	961037	1377
			948091	1288
			1010494	1043
	with C16-CoA	0	840023	500
			908155	400
			1119266	563
		0.016	961757	378
			864493	417
			1096677	400
		0.049	895476	576
			945872	458
			945872	460
		0.148	954395	440
			947309	538
			1004263	539
		0.444	897965	634
			971261	672
			1031627	460
		1.333	927003	683
			934179	535
			1125168	554
		4	866457	602
			924963	425
			1072998	446
