# Supplementary material for: Correction: Requirement of the acyl-CoA carrier ACBD6 in myristoylation of proteins: Activation by ligand binding and protein interaction
Source: PLoS One. 2022 Apr 21;17(4):e0267678. doi: 10.1371/journal.pone.0267678 (PMC9022860; doi:10.1371/journal.pone.0267678)
Supplement: S5 File — (XLSX) [file pone.0267678.s005.xlsx]

## Sheet: ACBD6
	[hNMT2] 50nM
	ACBD6 for 3min
	[C14-CoA] 5μM
	[C16-CoA] 50μM	[prot]	Peptide	acyl-peptide
	without	0	711269	1160
			1045505	1750
			942286	1321
		0.016	739138	1219
			896866	1301
			922908	1120
		0.049	769295	1275
			916831	1352
			976489	1245
		0.148	732404	1185
			881105	1141
			862440	1149
		0.444	757250	1805
			960824	2389
			908061	1859
		1.333	718762	2272
			914484	2843
			916984	2522
		4	854076	3084
			903260	2934
			1054371	3308
	with C16-CoA	0	677082	470
			1091394	770
			938879	491
		0.016	733734	460
			899162	660
			969279	472
		0.049	675919	504
			923782	663
			966598	346
		0.148	765178	423
			914821	560
			966007	486
		0.444	754639	742
			945425	928
			896819	878
		1.333	761542	1685
			908529	1705
			1417632	2581
		4	1067829	3667
			886997	2548
			892939	2529

## Sheet: ANK.ACB
	[hNMT2] 50nM
	ANK.ACB for 3min
	[C14-CoA] 5μM
	[C16-CoA] 50μM	[prot]	Peptide	acyl-peptide
	without	0	882483	1049
			1041252	1256
			1062217	1321
		0.016	920500	1284
			1041096	938
			1011732	1084
		0.049	898376	1000
			1130065	1620
			1106845	1240
		0.148	942160	1379
			1040910	1305
			1300737	2051
		0.444	1314202	1942
			978522	1123
			1064427	1517
		1.333	1136349	1875
			1007178	1102
			1031952	1367
		4	975191	1244
			918607	1358
			928774	1450
	with C16-CoA	0	878539	523
			954733	400
			1024850	396
		0.016	877349	468
			948830	398
			1049352	389
		0.049	943262	409
			960356	421
			424117	250
		0.148	965781	607
			940811	512
			1150408	508
		0.444	1055393	496
			947918	312
			1042947	504
		1.333	981948	593
			988858	343
			976559	660
		4	911517	647
			952982	529
			957874	424

## Sheet: ANK.ACB.linker
	[hNMT2] 50nM
	ANK.ACB.linker for 3min
	[C14-CoA] 5μM
	[C16-CoA] 50μM	[prot]	Peptide	acyl-peptide
	without	0	987054	1433
			938698	1147
			856499	995
		0.016	935231	1492
			1009928	1521
			950499	1148
		0.049	925378	1574
			987943	1665
			859737	1278
		0.148	1065769	1873
			933223	1396
			872622	1243
		0.444	939957	1740
			812077	1093
			987928	1363
		1.333	861388	1379
			859193	1220
			953202	1547
		4	858935	1594
			853781	1253
			817466	1270
	with C16-CoA	0	902924	589
			944657	480
			930014	400
		0.016	908780	678
			988479	414
			967354	478
		0.049	935490	433
			1023969	724
			879925	400
		0.148	975598	615
			953658	681
			973145	501
		0.444	959667	456
			903665	472
			1043666	491
		1.333	917819	589
			899858	430
			891952	531
		4	819616	510
			869578	409
			882618	532

## Sheet: ACBD1.linker.ANK
	[hNMT2] 50nM
	ACBD1.linker.ANK for 3min
	[C14-CoA] 5μM
	[C16-CoA] 50μM	[prot]	Peptide	acyl-peptide
	without	0	969273	1596
			959529	1605
			949298	1237
		0.016	927698	1597
			963085	1451
			909270	1212
		0.049	964866	1677
			971065	1680
			982120	1549
		0.148	1017575	1881
			964164	1405
			979720	1556
		0.444	1021575	2576
			1007811	2838
			1015202	2529
		1.333	1008501	3579
			975297	3825
			1033198	3701
		4	991031	3720
			948795	3808
			1173771	5320
	with C16-CoA	0	954415	747
			923094	780
			837377	636
		0.016	945256	965
			938300	708
			896489	642
		0.049	980315	819
			971844	650
			955080	732
		0.148	963639	919
			1259973	994
			974902	854
		0.444	912701	1095
			900071	1007
			1030625	1068
		1.333	961293	1962
			914140	1856
			989752	2176
		4	898962	2198
			957667	2313
			971669	2072

## Sheet: ACBD1
	[hNMT2] 50nM
	ACBD1 for 3min
	[C14-CoA] 5μM
	[C16-CoA] 50μM	[prot]	Peptide	acyl-peptide
	without	0	876657	1213
			934398	1042
			1152997	1639
		0.016	851637	1191
			955790	1172
			1127894	1536
		0.049	791825	1106
			996655	960
			1064870	1123
		0.148	942890	1283
			909863	967
			1148486	1176
		0.444	967408	1158
			967033	887
			960000	950
		1.333	944239	1463
			891722	1053
			1048773	1135
		4	961037	1377
			948091	1288
			1010494	1043
	with C16-CoA	0	840023	500
			908155	400
			1119266	563
		0.016	961757	378
			864493	417
			1096677	400
		0.049	895476	576
			945872	458
			945872	460
		0.148	954395	440
			947309	538
			1004263	539
		0.444	897965	634
			971261	672
			1031627	460
		1.333	927003	683
			934179	535
			1125168	554
		4	866457	602
			924963	425
			1072998	446

## Sheet: ACBD1.ANK
	[hNMT2] 50nM
	ACBD1.ANK for 3min
	[C14-CoA] 5μM
	[C16-CoA] 50μM	[prot]	Peptide	acyl-peptide
	without	0	1034144	766
			934350	591
			1126425	630
		0.016	1094339	742
			1016215	674
			1309472	937
		0.049	954752	614
			1416066	1039
			1272729	825
		0.148	995632	574
			1008876	658
			1352888	828
		0.444	974883	729
			1008259	610
			1049190	597
		1.333	967306	695
			1031936	518
			1007415	625
		4	942328	717
			974776	725
			1079467	746
	with C16-CoA	0	982452	302
			923969	285
			1216311	331
		0.016	1020709	349
			1013622	268
			1227952	198
		0.049	959584	310
			992124	241
			1256718	373
		0.148	983281	222
			1021237	213
			1060842	270
		0.444	978290	262
			990327	205
			1087562	235
		1.333	986704	315
			1011510	253
			1167228	288
		4	1158949	268
			1012427	191
			1003615	346
