# Supplementary material for: Correction: Requirement of the acyl-CoA carrier ACBD6 in myristoylation of proteins: Activation by ligand binding and protein interaction
Source: PLoS One. 2022 Apr 21;17(4):e0267678. doi: 10.1371/journal.pone.0267678 (PMC9022860; doi:10.1371/journal.pone.0267678)
Supplement: S6 File — (XLSX) [file pone.0267678.s006.xlsx]

## Sheet: Fig.4B
	[hNMT2] 50nM
	ACBD at 4μM
	[C14-CoA] 10μM
		time	Peptide	acyl-peptide
	hACBD6	1	461602	537
			478412	388
			541310	609
		2	464050	1564
			491408	1396
			523949	1507
		3	683652	2819
			461155	1673
			502686	2059
		4	483569	2458
			463851	2088
			404800	1840
	ANK-ACB	1	397592	125
			430716	170
			452590	275
		2	402556	436
			448662	413
			446393	450
		3	388070	733
			432465	763
			465421	792
		4	388133	1042
			426510	1002
			482110	900
	ACB	1	516465	70
			493700	100
			511817	149
		2	630213	541
			504022	257
			506451	223
		3	455640	751
			484342	593
			577922	563
		4	478946	989
			497783	864
			611290	976
	ANK-ACB-linker	1	380673	307
			385181	296
			420424	150
		2	367909	549
			391599	693
			411102	505
		3	364869	915
			391231	700
			411481	938
		4	430064	1190
			388223	921
			411642	1497
	w/o	1	590417	280
			641949	303
			761633	421
		2	607936	653
			588586	385
			824820	1029
		3	629408	1142
			570601	787
			722775	1532
		4	589493	1375
			819442	2110
			531807	1009
