# Supplementary material for: Correction: Requirement of the acyl-CoA carrier ACBD6 in myristoylation of proteins: Activation by ligand binding and protein interaction
Source: PLoS One. 2022 Apr 21;17(4):e0267678. doi: 10.1371/journal.pone.0267678 (PMC9022860; doi:10.1371/journal.pone.0267678)
Supplement: S7 File — (XLSX) [file pone.0267678.s007.xlsx]

## Sheet: ACB
	[hNMT2] 50nM
	ACB for 3min
	[C14-CoA] 5μM
	[C16-CoA] 50μM	[prot]	Peptide	acyl-peptide
	without	0	889545	1538
			943621	1188
			1188654	1799
		0.016	847960	1454
			975139	1345
			1116509	1601
		0.049	936271	1242
			981942	1785
			1039551	1525
		0.148	946369	1246
			1022299	1727
			974458	1536
		0.444	974588	1732
			982855	1480
			1175972	2028
		1.333	992425	1541
			1325524	2360
			1465433	2353
		4	990198	851
			951174	1162
			898560	835
	with C16-CoA	0	868486	809
			997025	570
			1073346	583
		0.016	896539	502
			908954	632
			1227918	601
		0.049	945941	449
			955941	535
			1075387	675
		0.148	827199	780
			931356	615
			868229	550
		0.444	932855	551
			942370	834
			1118835	564
		1.333	960246	536
			953457	651
			1136024	694
		4	887775	723
			1293914	901
			1107943	672

## Sheet: ACB.linker
	[hNMT2] 50nM
	ACB.linker for 3min
	[C14-CoA] 5μM
	[C16-CoA] 50μM	[prot]	Peptide	acyl-peptide
	without	0	1026977	1477
			993495	1797
			1006441	1470
		0.016	1006246	1758
			915117	1319
			968708	1500
		0.049	1053251	1630
			938378	1409
			879811	1304
		0.148	1047918	1817
			962222	1544
			940409	1145
		0.444	992379	1415
			967371	1395
			993778	1269
		1.333	1027607	1485
			996596	1617
			978886	1469
		4	958243	1184
			1013292	1270
			998197	882
	with C16-CoA	0	987002	493
			986110	612
			928676	565
		0.016	939916	607
			901136	655
			869295	561
		0.049	1052353	711
			936593	729
			993446	654
		0.148	1009471	640
			921902	749
			1025567	651
		0.444	954985	619
			963935	695
			973506	644
		1.333	990639	812
			969958	809
			1075382	810
		4	994506	851
			776402	765
			968921	852

## Sheet: linker.ANK
	[hNMT2] 50nM
	linker.ANK for 3min
	[C14-CoA] 5μM
	[C16-CoA] 50μM	[prot]	Peptide	acyl-peptide
	without	0	791547	923
			935530	1192
			943941	1311
		0.016	758744	1142
			933066	1383
			939707	1385
		0.049	884361	1329
			871929	1403
			902934	1043
		0.148	932378	1703
			943848	1575
			1008706	1548
		0.444	909923	2239
			931771	2122
			1005101	2912
		1.333	919808	3861
			912680	3218
			935988	3230
		4	913342	3792
			901212	3311
			982287	3879
	with C16-CoA	0	742802	307
			901292	599
			951333	499
		0.016	873452	563
			751910	512
			946261	561
		0.049	898335	588
			899311	693
			852027	545
		0.148	908461	867
			881029	781
			945890	496
		0.444	874475	1362
			899509	1051
			886848	1239
		1.333	923280	2538
			865054	2479
			947339	2575
		4	871053	2967
			921152	2929
			995670	3148
