# Supplementary material for: Correction: Requirement of the acyl-CoA carrier ACBD6 in myristoylation of proteins: Activation by ligand binding and protein interaction
Source: PLoS One. 2022 Apr 21;17(4):e0267678. doi: 10.1371/journal.pone.0267678 (PMC9022860; doi:10.1371/journal.pone.0267678)
Supplement: S8 File — (XLSX) [file pone.0267678.s008.xlsx]

## Sheet: Fig.4D
	[hNMT2] 50nM
	Linker.ANK at 2uM for 3min with ACB at 0 to 90uM
	[C14-CoA] 5μM
		[ACB]	Peptide	acyl-peptide
	without	0	1013247	2538
			1009944	2391
			1087998	2541
		0.37	995276	1950
			979244	2006
			1128200	2551
		1.111	959842	2428
			891060	2263
			1018045	2148
		3.333	1095714	2651
			953833	2022
			959514	2175
		10	1022459	2356
			920710	2147
			1003431	2163
		30	965271	1850
			1863497	4190
			1122502	1977
		90	893045	1091
			929309	1129
			785256	775
