# Supplementary material for: Correction: Requirement of the acyl-CoA carrier ACBD6 in myristoylation of proteins: Activation by ligand binding and protein interaction
Source: PLoS One. 2022 Apr 21;17(4):e0267678. doi: 10.1371/journal.pone.0267678 (PMC9022860; doi:10.1371/journal.pone.0267678)
Supplement: S9 File — (XLSX) [file pone.0267678.s009.xlsx]

## Sheet: ACBD6
	[hNMT2] 50nM
	ACBD6 for 3min
	[C14-CoA] 5μM -/+ [C18:1-CoA] 20μM
		[prot]	Peptide	acyl-peptide
	with	0	933033	429
			1004273	597
			1064092	563
		0.016	954398	429
			1033578	574
			1074408	635
		0.049	974408	733
			1632955	1269
			1100823	652
		0.148	1003768	772
			993992	591
			1123743	848
		0.444	1035217	1600
			983781	1501
			1152274	1828
		1.333	1045283	1761
			1027897	1850
			1028571	2144
		4	925587	1854
			955998	2122
			1030214	2526
	without	0	711269	1160
			1045505	1350
			942286	1321
		0.016	739138	1219
			896866	1301
			922908	1120
		0.049	769295	1275
			916831	1352
			976489	1245
		0.148	732404	1185
			881105	1141
			862440	1149
		0.444	757250	1805
			960824	2389
			908061	1859
		1.333	718762	2272
			914484	2843
			916984	2522
		4	854076	3084
			903260	2934
			1054371	3308

## Sheet: ACBD1.linker.ANK
	[hNMT2] 50nM
	ACBD1.Linker.ANK for 3min
	[C14-CoA] 5μM -/+ [C18:1-CoA] 20μM
		[prot]	Peptide	acyl-peptide
	with	0	997502	876
			1045212	877
			1085737	768
		0.016	1074378	803
			1031243	790
			1030000	800
		0.049	1074621	708
			1067285	783
			1060000	700
		0.148	1076806	1064
			1360668	1055
			1153903	1016
		0.444	1138070	1422
			1252523	1195
			1145160	1246
		1.333	1150000	2500
			1103558	2464
			1208366	2642
		4	1012266	2436
			1040199	2556
			1029089	2300
	without	0	969273	1596
			959529	1605
			949298	1237
		0.016	927698	1597
			963085	1451
			909270	1212
		0.049	964866	1677
			971065	1680
			982120	1549
		0.148	1017575	1881
			964164	1405
			979720	1556
		0.444	1021575	2576
			1007811	2838
			1015202	2529
		1.333	1008501	3579
			975297	3825
			1033198	3701
		4	991031	3720
			948795	3808
			1173771	5320

## Sheet: linker.ANK
	[hNMT2] 50nM
	Linker.ANK for 3min
	[C14-CoA] 5μM -/+ [C18:1-CoA] 20μM
		[prot]	Peptide	acyl-peptide
	with	0	963685	741
			1002594	737
			1086963	661
		0.016	933409	709
			985589	686
			1037698	823
		0.049	1020161	874
			1000519	797
			1008815	860
		0.148	997087	717
			1018976	608
			1065910	951
		0.444	998332	1182
			1057056	946
			1075664	1183
		1.333	1004305	1537
			1010004	1487
			1002789	1849
		4	846376	1955
			1012511	2142
			1214784	3010
	without	0	791547	923
			935530	1192
			943941	1311
		0.016	758744	1142
			933066	1383
			939707	1385
		0.049	884361	1329
			871929	1403
			902934	1043
		0.148	932378	1703
			943848	1575
			1008706	1548
		0.444	909923	2239
			931771	2122
			1005101	2912
		1.333	919808	3861
			912680	3218
			935988	3230
		4	913342	3792
			901212	3311
			982287	3879
