# Supplementary material for: Correction: Requirement of the acyl-CoA carrier ACBD6 in myristoylation of proteins: Activation by ligand binding and protein interaction
Source: PLoS One. 2022 Apr 21;17(4):e0267678. doi: 10.1371/journal.pone.0267678 (PMC9022860; doi:10.1371/journal.pone.0267678)
Supplement: S10 File — (XLSX) [file pone.0267678.s010.xlsx]

## Sheet: ACBD6
	[hNMT2] 50nM
	ACBD6 for 3min
	[C14-CoA] 5μM + [C16-CoA] 5μM
	-/+ [C18:1-CoA] 20μM	[prot]	Peptide	acyl-peptide
	without	0	677082	470
			1091394	770
			938879	491
		0.016	733734	460
			899162	660
			969279	472
		0.049	675919	504
			923782	663
			966598	346
		0.148	765178	423
			914821	560
			966007	486
		0.444	754639	742
			945425	928
			896819	878
		1.333	761542	1685
			908529	1705
			1417632	2581
		4	1067829	3667
			886997	2548
			892939	2529
	with	0	919310	350
			995083	200
			1054147	288
		0.016	937393	226
			1015134	328
			1048910	241
		0.049	987892	222
			1030420	340
			1074783	351
		0.148	993401	381
			987009	297
			1037911	274
		0.444	1032565	836
			1009736	567
			1074232	806
		1.333	756117	1001
			1051782	1292
			1049618	1280
		4	902173	1354
			982892	1438
			989689	1544

## Sheet: linker.ANK
	[hNMT2] 50nM
	Linker.ANK for 3min
	[C14-CoA] 5μM + [C16-CoA] 5μM
	-/+ [C18:1-CoA] 20μM	[prot]	Peptide	acyl-peptide
	without	0	742802	307
			901292	599
			951333	499
		0.016	873452	563
			751910	512
			946261	561
		0.049	898335	588
			899311	693
			852027	545
		0.148	908461	867
			881029	781
			945890	496
		0.444	874475	1362
			899509	1051
			886848	1239
		1.333	923280	2538
			865054	2479
			947339	2575
		4	871053	2967
			921152	2929
			995670	3148
	with	0	919425	356
			1030744	328
			1023313	501
		0.016	937512	466
			994565	330
			1043361	472
		0.049	937223	376
			1026951	319
			1091812	502
		0.148	980487	409
			1053515	415
			1048947	487
		0.444	987210	518
			1023213	515
			989082	417
		1.333	1017617	963
			1011182	825
			1000795	947
		4	948069	2006
			1002571	1802
			1034523	2566

## Sheet: ACBD1.linker.ANK
	[hNMT2] 50nM
	ACBD1.Linker.ANK for 3min
	[C14-CoA] 5μM + [C16-CoA] 5μM
	-/+ [C18:1-CoA] 20μM	[prot]	Peptide	acyl-peptide
	without	0	954415	747
			923094	780
			837377	636
		0.016	945256	965
			938300	708
			896489	642
		0.049	980315	819
			971844	650
			955080	732
		0.148	963639	919
			1259973	994
			974902	854
		0.444	912701	1095
			900071	1007
			1030625	1068
		1.333	961293	1962
			914140	1856
			989752	2176
		4	898962	2198
			957667	2313
			971669	2072
	with	0	1069164	400
			1014260	360
			1377985	546
		0.016	1036320	386
			1013267	360
			1073476	428
		0.049	1263398	477
			2024890	688
			1170052	491
		0.148	1060118	396
			2083033	932
			1166372	548
		0.444	986902	368
			995833	335
			1115424	518
		1.333	1018286	1066
			1076132	1070
			1011065	936
		4	994007	1350
			1054862	1713
			937062	1231
