# Supplementary material for: Correction: Requirement of the acyl-CoA carrier ACBD6 in myristoylation of proteins: Activation by ligand binding and protein interaction
Source: PLoS One. 2022 Apr 21;17(4):e0267678. doi: 10.1371/journal.pone.0267678 (PMC9022860; doi:10.1371/journal.pone.0267678)
Supplement: S12 File — (XLSX) [file pone.0267678.s012.xlsx]

## Sheet: patient 1 and sibling
SDS 2.4	RQ Results	1
Filename	Fibroblast
PlateID
Assay Type	Relative Quantification
Run DateTime	2019-06-27 13:07:24
Operator
ThermalCycleParams
Sample Information
Well	Sample Name	Detector	1	2	3	4	5	6	7	8	9	10	11	12	13	14	15	16	17	18	19	20	21	22	23	24	25	26	27	28	29	30	31	32	33	34	35	36	37	38	39	40	FOS	HMD	LME	EW	BPR	NAW	HNS
7	1320	ACBD6	0.36731	0.378407	0.393014	0.389902	0.39542	0.400832	0.402272	0.40586	0.404347	0.410576	0.410425	0.411399	0.411586	0.410368	0.415776	0.418207	0.419792	0.415874	0.425354	0.425863	0.4329	0.450516	0.469693	0.509985	0.592566	0.736643	0.974478	1.29091	1.61112	1.88359	2.14782	2.46411	2.75066	3.06446	3.23812	3.46225	3.63649	3.64988	3.92154	3.97857
31	1320	ACBD6	0.330458	0.341571	0.348937	0.349643	0.360063	0.356987	0.356735	0.358021	0.357711	0.360697	0.356042	0.363872	0.365775	0.36139	0.36649	0.370964	0.367455	0.363638	0.367834	0.377756	0.379723	0.389894	0.416376	0.466804	0.556102	0.718011	0.964692	1.2893	1.59176	1.85035	2.13026	2.43677	2.70248	2.99667	3.19007	3.42144	3.52213	3.53794	3.85816	3.97435
55	1320	ACBD6	0.415878	0.429181	0.422381	0.436925	0.428626	0.42528	0.429696	0.432302	0.429773	0.436275	0.435704	0.436983	0.431496	0.433941	0.42836	0.441323	0.429703	0.436552	0.438507	0.444926	0.447841	0.455955	0.48137	0.517007	0.604707	0.749432	0.984363	1.3194	1.65731	1.95258	2.22747	2.58669	2.88708	3.1734	3.43481	3.66278	3.87875	3.87909	4.1535	4.29954
79	1320	ACBD6	0.381103	0.380055	0.387799	0.385002	0.383291	0.384692	0.379219	0.381281	0.376735	0.38394	0.378541	0.381986	0.379751	0.386368	0.39031	0.386741	0.38967	0.392298	0.398202	0.39765	0.404016	0.418343	0.442652	0.49042	0.581784	0.752699	1.00824	1.35502	1.6898	1.99061	2.2969	2.63089	2.96713	3.30457	3.55744	3.82878	4.00565	3.93957	4.28009	4.36709
10	1320	GAPDH	0.382575	0.391701	0.400289	0.402306	0.406408	0.402973	0.405058	0.406551	0.415759	0.426917	0.427125	0.43778	0.467347	0.521427	0.623715	0.818736	1.16324	1.71093	2.32543	2.81941	3.17542	3.60031	4.00642	4.28703	4.48424	4.69542	4.78367	4.98723	5.02897	5.1479	5.19624	5.29064	5.30624	5.35527	5.32289	5.41773	5.40198	5.42244	5.41349	5.50151
34	1320	GAPDH	0.379273	0.38207	0.384136	0.390823	0.383425	0.389582	0.393886	0.394559	0.397218	0.404024	0.414362	0.425586	0.46394	0.518362	0.628724	0.831621	1.20052	1.79008	2.47573	3.00382	3.41019	3.87358	4.31149	4.5436	4.85923	5.04214	5.22676	5.40267	5.55785	5.62351	5.70745	5.72138	5.82983	5.77451	5.84207	5.90059	5.93942	5.97127	6.04263	5.94294
58	1320	GAPDH	0.401914	0.405842	0.410501	0.413653	0.416376	0.417403	0.420179	0.422702	0.42528	0.425325	0.434926	0.452273	0.481225	0.541219	0.647825	0.85167	1.21369	1.82157	2.53213	3.09209	3.50502	4.01936	4.45924	4.77667	4.98437	5.25417	5.53864	5.57487	5.75259	5.93485	6.07015	6.08729	6.10263	6.24771	6.20591	6.2159	6.23785	6.24265	6.27595	6.2672
82	1320	GAPDH	0.42632	0.431569	0.435293	0.436264	0.442302	0.445465	0.449368	0.446308	0.450011	0.456756	0.467952	0.482477	0.510753	0.569097	0.67397	0.87763	1.23908	1.81196	2.48485	3.02176	3.42516	3.85927	4.27025	4.5584	4.82034	5.00717	5.16709	5.30185	5.40219	5.43466	5.51879	5.64038	5.64902	5.7424	5.76749	5.82928	5.78055	5.73229	5.77978	5.82985
1	1320	NMT1	0.38461	0.395239	0.388011	0.396881	0.404013	0.398146	0.400851	0.399375	0.409966	0.411508	0.411655	0.41089	0.41495	0.416935	0.420348	0.426428	0.426125	0.444566	0.46638	0.501327	0.585493	0.735595	1.01836	1.44343	1.90127	2.28369	2.62417	2.9826	3.25964	3.50922	3.71454	3.83812	4.0394	4.16487	4.2273	4.32406	4.37102	4.47434	4.52151	4.62178
25	1320	NMT1	0.428854	0.44292	0.441818	0.447394	0.443977	0.44542	0.447202	0.460134	0.454476	0.454668	0.45535	0.460088	0.466826	0.464572	0.469716	0.469276	0.476205	0.490278	0.51106	0.55393	0.633663	0.798057	1.07542	1.50677	1.97063	2.39731	2.71853	3.0536	3.36335	3.59087	3.76248	3.97376	4.07921	4.20842	4.32709	4.36725	4.47067	4.50439	4.58523	4.65358
49	1320	NMT1	0.391437	0.403022	0.410795	0.420208	0.411997	0.412701	0.416003	0.424578	0.419998	0.425348	0.421923	0.426908	0.433408	0.429589	0.440343	0.439299	0.450262	0.462651	0.482031	0.526985	0.612739	0.777765	1.06751	1.5481	2.11477	2.58861	2.9816	3.35621	3.71527	3.98629	4.18155	4.40079	4.531	4.67274	4.82908	4.82273	4.96505	5.00137	5.0442	5.08845
73	1320	NMT1	0.502516	0.406563	0.414745	0.424621	0.42178	0.423818	0.417142	0.426312	0.428648	0.427797	0.430287	0.432786	0.428678	0.43959	0.436431	0.440833	0.450654	0.460036	0.480811	0.526611	0.605797	0.759179	1.04803	1.48955	2.00937	2.45779	2.83911	3.18616	3.51548	3.69183	3.95635	4.062	4.22041	4.32861	4.40679	4.51589	4.53737	4.61424	4.69555	4.72757
4	1320	NMT2	0.393724	0.409267	0.406485	0.404331	0.403595	0.407622	0.410099	0.410169	0.415797	0.408438	0.415132	0.408846	0.410705	0.418705	0.417785	0.416333	0.424551	0.420156	0.428103	0.432815	0.446475	0.469518	0.510726	0.603611	0.77573	1.07831	1.55943	2.10773	2.57967	2.93201	3.21772	3.52479	3.80662	4.0097	4.16002	4.3419	4.41925	4.50729	4.56883	4.68501
28	1320	NMT2	0.399087	0.405544	0.413246	0.412344	0.41263	0.413286	0.417658	0.413703	0.417315	0.417069	0.413952	0.418137	0.422473	0.418615	0.423278	0.427027	0.424731	0.427757	0.434563	0.440635	0.448416	0.48033	0.524355	0.615223	0.788689	1.10693	1.59908	2.19295	2.67963	3.02687	3.36524	3.6695	3.97485	4.18521	4.37908	4.53587	4.6326	4.74605	4.89276	4.97881
52	1320	NMT2	0.601966	0.510303	0.49454	0.500746	0.495407	0.483034	0.493213	0.505109	0.506339	0.497196	0.517012	0.505043	0.506127	0.503253	0.508783	0.511218	0.515378	0.510663	0.510287	0.515468	0.538848	0.564435	0.627278	0.720602	0.928414	1.27997	1.81372	2.40644	2.87712	3.21778	3.59136	3.85222	4.1455	4.35304	4.58971	4.658	4.81582	4.91415	4.98995	5.11919
76	1320	NMT2	0.491396	0.435294	0.441099	0.440153	0.44098	0.441722	0.436789	0.433409	0.438001	0.435392	0.437178	0.434984	0.436391	0.439614	0.443775	0.441132	0.440309	0.447416	0.451152	0.455401	0.463214	0.487578	0.54531	0.640499	0.82519	1.16376	1.69501	2.32869	2.87423	3.25617	3.61924	3.98701	4.30386	4.56067	4.8128	4.95748	5.1264	5.21133	5.35035	5.59394
8	1321	ACBD6	0.369088	0.377769	0.381419	0.381191	0.388105	0.391327	0.391589	0.395277	0.390673	0.397969	0.403891	0.408202	0.40302	0.40628	0.410756	0.418038	0.42023	0.4274	0.441215	0.478066	0.537111	0.65275	0.85197	1.15726	1.50695	1.82844	2.10734	2.43296	2.78164	3.03318	3.2691	3.52477	3.72348	3.94258	4.09521	4.18537	4.27422	4.35851	4.42298	4.49549
32	1321	ACBD6	0.372118	0.378103	0.382356	0.381558	0.383257	0.384016	0.392318	0.390543	0.393931	0.386291	0.392309	0.391858	0.390774	0.386822	0.393712	0.397094	0.396829	0.40673	0.421995	0.457147	0.52037	0.644799	0.858685	1.17725	1.54202	1.86025	2.1655	2.5279	2.87225	3.18569	3.44115	3.70598	3.92466	4.1283	4.30031	4.34688	4.57212	4.64185	4.73795	4.86257
56	1321	ACBD6	0.372167	0.383743	0.387151	0.386328	0.389737	0.387011	0.388169	0.385516	0.395545	0.394316	0.400473	0.400064	0.402481	0.402792	0.406388	0.414042	0.413553	0.425917	0.444705	0.478797	0.545599	0.663952	0.876644	1.19908	1.56907	1.90265	2.21805	2.59076	2.92308	3.2344	3.47667	3.76872	3.99834	4.13356	4.33265	4.391	4.5949	4.67719	4.75984	4.81796
80	1321	ACBD6	0.386646	0.395377	0.402616	0.410908	0.407437	0.402972	0.407465	0.413494	0.414855	0.415561	0.418147	0.418839	0.420953	0.420269	0.423427	0.424045	0.436135	0.446013	0.471786	0.506239	0.56966	0.692007	0.926141	1.25275	1.62621	1.96706	2.26659	2.61011	2.98332	3.24513	3.52253	3.76505	3.96717	4.15699	4.31095	4.43285	4.49946	4.62839	4.68353	4.76336
11	1321	GAPDH	0.390761	0.405698	0.405646	0.414913	0.414326	0.41306	0.421423	0.430275	0.42716	0.441854	0.454786	0.477814	0.527894	0.63274	0.815032	1.1552	1.67402	2.28412	2.68282	3.06362	3.45394	3.83235	4.1659	4.35744	4.59664	4.78503	4.86514	4.98799	5.13187	5.13755	5.23504	5.24692	5.36444	5.43864	5.48436	5.47795	5.46811	5.4915	5.54079	5.56354
35	1321	GAPDH	0.422898	0.431813	0.435156	0.435782	0.445012	0.4431	0.440529	0.448606	0.446638	0.464882	0.47231	0.504079	0.554131	0.660784	0.851621	1.20467	1.78293	2.46642	2.976	3.40882	3.81765	4.23251	4.51794	4.80517	4.99736	5.20494	5.30714	5.50569	5.48653	5.578	5.73364	5.67769	5.81952	5.75285	5.88382	5.78533	5.80571	5.81874	5.82011	5.93284
59	1321	GAPDH	0.442331	0.455149	0.467049	0.465649	0.470556	0.468364	0.470494	0.473772	0.47725	0.484627	0.498296	0.529469	0.583419	0.686227	0.880014	1.23358	1.81821	2.52825	3.09743	3.51442	4.02452	4.50633	4.75402	5.03653	5.31697	5.54155	5.764	5.8322	5.93135	6.0718	6.19257	6.30813	6.23958	6.35763	6.38063	6.32475	6.50324	6.38911	6.374	6.2916
83	1321	GAPDH	0.526882	0.535656	0.538286	0.544826	0.544581	0.543555	0.54752	0.544811	0.558441	0.56382	0.574617	0.603271	0.649155	0.754597	0.944164	1.29639	1.84285	2.53643	3.05118	3.40722	3.88867	4.3013	4.63261	4.87828	5.03528	5.23621	5.42853	5.4499	5.46562	5.59896	5.74697	5.79259	5.77804	5.86337	5.87794	5.85724	5.88671	5.89385	5.93951	5.95387
2	1321	NMT1	0.793922	0.564868	0.559217	0.583057	0.597312	0.607334	0.594115	0.606495	0.614995	0.621767	0.590475	0.613989	0.626516	0.605295	0.598618	0.617164	0.66906	0.642286	0.669848	0.755195	0.833915	1.02966	1.35429	1.70614	2.03661	2.3239	2.57821	2.85966	3.09193	3.27425	3.42855	3.63322	3.72736	3.86301	3.96383	4.07161	4.05819	4.14438	4.22229	4.31188
26	1321	NMT1	0.456572	0.462926	0.466718	0.478804	0.481224	0.434537	0.436374	0.439018	0.445666	0.44828	0.449057	0.455931	0.460052	0.451422	0.452517	0.457972	0.473505	0.495605	0.539055	0.600092	0.737542	0.981011	1.39448	1.9251	2.418	2.84886	3.15092	3.51128	3.78687	3.97702	4.18708	4.40889	4.44788	4.58451	4.65927	4.65778	4.73263	4.80198	4.79617	4.8979
50	1321	NMT1	0.407177	0.415959	0.41575	0.425188	0.425526	0.424354	0.42368	0.434486	0.424277	0.432362	0.433281	0.429128	0.435086	0.419147	0.426653	0.42589	0.428683	0.459561	0.496319	0.567823	0.700012	0.960541	1.38064	1.95211	2.48928	2.90841	3.30602	3.657	3.93455	4.2075	4.44377	4.57475	4.74728	4.82238	4.90139	4.95466	5.0766	5.10829	5.22785	5.17881
74	1321	NMT1	0.417839	0.427661	0.425767	0.433747	0.436135	0.438789	0.445954	0.446398	0.449476	0.447299	0.452468	0.460539	0.456872	0.458232	0.462924	0.463949	0.483153	0.501812	0.532964	0.612985	0.745623	1.01143	1.45442	2.01103	2.53465	2.94406	3.29741	3.70169	3.99181	4.27518	4.4175	4.58138	4.67522	4.85064	4.92963	5.05047	5.0947	5.14553	5.22024	5.23168
5	1321	NMT2	0.465615	0.468453	0.474002	0.478591	0.475701	0.472095	0.483754	0.481603	0.483415	0.493575	0.486349	0.490363	0.487878	0.48792	0.487936	0.492613	0.494206	0.500523	0.512429	0.521959	0.546197	0.591195	0.686523	0.856726	1.16869	1.65095	2.20114	2.65389	3.07376	3.37863	3.66213	3.95343	4.16228	4.34182	4.46836	4.62876	4.74939	4.83726	4.92234	5.02348
29	1321	NMT2	0.427791	0.442119	0.442807	0.449772	0.44823	0.452394	0.44962	0.448572	0.450592	0.458091	0.452629	0.462154	0.460715	0.46144	0.464943	0.462958	0.468647	0.470692	0.478275	0.495554	0.524054	0.570631	0.675107	0.861817	1.22197	1.74943	2.35276	2.87463	3.27762	3.57882	3.91364	4.15279	4.41075	4.59838	4.74447	4.93102	5.021	5.06021	5.19383	5.23983
53	1321	NMT2	0.461596	0.472919	0.47414	0.479713	0.48047	0.484557	0.477618	0.486315	0.483833	0.491457	0.48515	0.4917	0.494702	0.498805	0.49627	0.500449	0.4911	0.50638	0.513985	0.526796	0.551571	0.606516	0.707359	0.906128	1.25729	1.80045	2.38676	2.91014	3.34114	3.67048	3.98369	4.26232	4.52916	4.68756	4.84489	5.00409	5.18203	5.15764	5.26288	5.32513
77	1321	NMT2	0.432382	0.440593	0.444196	0.451696	0.454239	0.451365	0.457492	0.45794	0.460515	0.462227	0.46389	0.459112	0.470234	0.47456	0.466606	0.474078	0.47011	0.476233	0.483095	0.492245	0.529477	0.571136	0.675329	0.858079	1.18247	1.71493	2.30842	2.8571	3.26627	3.62577	3.93711	4.20948	4.46243	4.64431	4.8262	4.94926	5.04171	5.1643	5.15998	5.33611
NAP	LPL
[truncated: 1 more columns]

## Sheet: patient 2
SDS 2.4	AQ Results	1
Filename	Uli plate b
PlateID
Assay Type	Absolute Quantification
Run DateTime	2015-07-11 14:15:08
Operator
ThermalCycleParams
Sample Information
Well	Sample Name	Detector Name	Reporter	Task	Ct	Ct Median	Ct Mean	Ct StdDev
1	Uli	ACBD6	SYBR	Unknown	28.6879	29.0343	29.027	0.27256
25	Uli	ACBD6	SYBR	Unknown	29.0702	29.0343	29.027	0.27256
49	Uli	ACBD6	SYBR	Unknown	28.9984	29.0343	29.027	0.27256
73	Uli	ACBD6	SYBR	Unknown	29.3514	29.0343	29.027	0.27256
Slope		cycles/log decade
Y-Intercept
R^2
Well	Sample Name	Detector Name	Reporter	Task	Ct	Ct Median	Ct Mean	Ct StdDev
5	Uli	GAPDH	SYBR	Unknown	17.6355	17.6592	17.6581	0.0184588
29	Uli	GAPDH	SYBR	Unknown	17.666	17.6592	17.6581	0.0184588
53	Uli	GAPDH	SYBR	Unknown	17.6523	17.6592	17.6581	0.0184588
77	Uli	GAPDH	SYBR	Unknown	17.6784	17.6592	17.6581	0.0184588
Slope		cycles/log decade
Y-Intercept
R^2
Well	Sample Name	Detector Name	Reporter	Task	Ct	Ct Median	Ct Mean	Ct StdDev
3	Uli	NMT1	SYBR	Unknown	23.64	23.5449	23.5583	0.0616008
27	Uli	NMT1	SYBR	Unknown	23.5708	23.5449	23.5583	0.0616008
51	Uli	NMT1	SYBR	Unknown	23.5191	23.5449	23.5583	0.0616008
75	Uli	NMT1	SYBR	Unknown	23.5034	23.5449	23.5583	0.0616008
Slope		cycles/log decade
Y-Intercept
R^2
Well	Sample Name	Detector Name	Reporter	Task	Ct	Ct Median	Ct Mean	Ct StdDev
4	Uli	NMT2	SYBR	Unknown	26.7279	26.8328	26.8846	0.184296
28	Uli	NMT2	SYBR	Unknown	26.8791	26.8328	26.8846	0.184296
52	Uli	NMT2	SYBR	Unknown	27.1447	26.8328	26.8846	0.184296
76	Uli	NMT2	SYBR	Unknown	26.7864	26.8328	26.8846	0.184296
Slope		cycles/log decade
Y-Intercept
R^2
NAP	LPL
