# Supplementary material for: Correction: Requirement of the acyl-CoA carrier ACBD6 in myristoylation of proteins: Activation by ligand binding and protein interaction
Source: PLoS One. 2022 Apr 21;17(4):e0267678. doi: 10.1371/journal.pone.0267678 (PMC9022860; doi:10.1371/journal.pone.0267678)
Supplement: S13 File — (XLSX) [file pone.0267678.s013.xlsx]

## Sheet: Fig.8B
		Growth of mutant 2 In presence of 2-OH Myr or Myristate (0 to 100uM)
[2-OH Myr] M	mutant 2												[2-OH Myr] M	mutant 2
	2 days				4 days				6 days					2 days				4 days				6 days
0	0.166	0.171	0.152	0.15	0.309	0.286	0.262	0.216	0.35	0.288	0.322	0.302	0	0.1723	0.1648	0.1641	0.1693	0.235	0.244	0.243	0.271	0.28	0.294	0.348	0.36
10	0.172	0.185	0.168	0.19	0.244	0.308	0.28	0.258	0.314	0.352	0.309	0.285	10	0.1752	0.173	0.18	0.167	0.218	0.228	0.229	0.205	0.29	0.297	0.313	0.298
20	0.185	0.187	0.171	0.182	0.239	0.241	0.233	0.221	0.23	0.239	0.262	0.226	20	0.15	0.179	0.19	0.181	0.21	0.223	0.205	0.207	0.213	0.236	0.255	0.251
40	0.173	0.177	0.182	0.172	0.215	0.188	0.186	0.182	0.182	0.174	0.172	0.173	40	0.153	0.159	0.176	0.17	0.192	0.179	0.181	0.194	0.175	0.189	0.167	0.181
60	0.178	0.174	0.167	0.167	0.19	0.182	0.177	0.169	0.161	0.159	0.158	0.149	60	0.164	0.165	0.179	0.18	0.185	0.177	0.174	0.166	0.16	0.163	0.166	0.156
80	0.178	0.18	0.167	0.184	0.173	0.17	0.18	0.169	0.142	0.146	0.149	0.151	80	0.166	0.164	0.176	0.168	0.165	0.164	0.178	0.161	0.139	0.15	0.141	0.148
100	0.174	0.18	0.174	0.158	0.165	0.174	0.168	0.166	0.113	0.117	0.11	0.106	100	0.16	0.192	0.18	0.187	0.153	0.184	0.169	0.169	0.107	0.112	0.117	0.116
[Myr] M	mutant 2												[Myr] M	mutant 2
	2 days				4 days				6 days					2 days				4 days				6 days
0	0.1723	0.1648	0.1641	0.1693	0.218	0.228	0.229	0.205	0.28	0.294	0.348	0.36	0	0.166	0.171	0.152	0.15	0.309	0.286	0.262	0.216	0.35	0.288	0.282	0.302
20	0.172	0.177	0.192	0.189	0.259	0.247	0.26	0.254	0.286	0.318	0.35	0.318	20	0.205	0.19	0.171	0.176	0.255	0.258	0.252	0.255	0.389	0.339	0.319	0.296
40	0.18	0.187	0.178	0.197	0.231	0.235	0.237	0.247	0.326	0.337	0.347	0.318	40	0.191	0.187	0.174	0.177	0.293	0.24	0.24	0.272	0.309	0.291	0.307	0.286
60	0.175	0.192	0.169	0.177	0.234	0.25	0.249	0.246	0.292	0.279	0.314	0.258	60	0.177	0.174	0.177	0.184	0.246	0.31	0.245	0.269	0.325	0.357	0.324	0.327
80	0.171	0.193	0.183	0.175	0.226	0.212	0.226	0.232	0.283	0.279	0.292	0.277	80	0.192	0.197	0.181	0.185	0.251	0.252	0.282	0.263	0.347	0.327	0.312	0.319
100	0.18	0.191	0.18	0.183	0.226	0.23	0.222	0.248	0.26	0.255	0.239	0.259	100	0.181	0.182	0.187	0.185	0.242	0.236	0.255	0.249	0.236	0.237	0.263	0.224

## Sheet: Fig.8A
	Growth of mutant 1 and normal In presence of 2-OH Myr (0 to 100uM)
[2-OH Myr] μM	mutant 1			normal
0	0.15555	0.12935	0.13455	0.18095	0.21275	0.19615
10	0.13915	0.14495	0.12805
20	0.11695	0.12345	0.10925	0.21085	0.20255	0.18935
40	0.07765	0.06625	0.06825	0.19105	0.20045	0.22135
60	0.06205	0.06405	0.05735	0.19945	0.19875	0.20435
80	0.05755	0.06525	0.05445	0.20045	0.19245	0.16845
100	0.04935	0.04955	0.04535	0.17145	0.18235	0.20345
