# Supplementary material for: Correction: Requirement of the acyl-CoA carrier ACBD6 in myristoylation of proteins: Activation by ligand binding and protein interaction
Source: PLoS One. 2022 Apr 21;17(4):e0267678. doi: 10.1371/journal.pone.0267678 (PMC9022860; doi:10.1371/journal.pone.0267678)
Supplement: S16 File — (XLSX) [file pone.0267678.s016.xlsx]

## Sheet: data.out
Gel name : Untitled 1 (Raw 1-D Image)					QuantityOne analysis of anti-GFP western blot (1320 is mutant 1, 1321 is normal Uli is mutant 2 2; S is soluble, P is membrane; without - or with + 2OHMyr treatment)
Index	Name	Volume	Area	Density
		INT*mm2	mm2	INT/mm2
1	U1	2.75492e+06	44.9031	8.5587e+06	1320 S-
2	U2	2.55442e+06	44.9031	8.06006e+06	1320 P-
3	U3	2.66075e+06	44.9031	8.26613e+06	1320 S+
4	U4	2.44792e+06	44.9031	7.60495e+06	1320 P+
5	U5	2.45432e+06	44.9031	7.62481e+06	1321 S-
6	U6	2.48458e+06	44.9031	7.71882e+06	1321 P-
7	U7	2.69174e+06	44.9031	8.36241e+06	1321 S+
8	U8	2.54642e+06	44.9031	7.91094e+06	1321 P+
9	U9	2.44355e+06	44.9031	7.56028e+06	background
1	U1	1.60676e+06	51.3834	4.36218e+06	Uli S-
2	U2	1.02418e+06	51.3834	2.78053e+06	Uli P-
3	U3	1.88965e+06	51.3834	5.1302e+06	Uli S+
4	U4	442949	51.3834	1.20256e+06	Uli P+
5	U5	341574	51.3834	927337	1321 S-
6	U6	684118	51.3834	1.8573e+06	1321 P-
7	U7	805216	51.3834	2.18607e+06	1321 S+
8	U8	444361	51.3834	1.20639e+06	1321 P+
9		211660	51.3834	574635	background
	241521	274855	51.3834	746200	background
		238048	51.3834	646273	background

## Sheet: data.out (2)
Gel name : 1320 2OHMyr (Raw 1-D Image)					QuantityOne analysis of anti-GFP western blot (1320 is mutant 1, 1321 is normal Uli is mutant 2 2; S is soluble, P is membrane; without - or with + 2OHMyr treatment)
Index	Name	Volume	Area	Density
		INT*mm2	mm2	INT/mm2
1	U1	490644	62.5303	1.09459e+06	1321 S-
2	U2	924580	62.5303	2.06266e+06	1321 P-
3	U3	2.29489e+06	62.5303	5.11971e+06	1321 S+
4	U4	1.00389e+06	62.5303	2.2396e+06	1321 P+
5	U5	272242	62.5303	607350	background
Gel name : 1321 Uli 2OHMyr b c (Raw 1-D Image)
Index	Name	Volume	Area	Density
		INT*mm2	mm2	INT/mm2
1	U1	1.88372e+06	41.0967	6.39418e+06	1320 S-
2	U2	1.46849e+06	41.0967	4.98471e+06	1320 P-
3	U3	1.61401e+06	41.0967	5.47866e+06	1320 S+
4	U4	1.14893e+06	41.0967	3.89997e+06	1320 P+
5	U5	1.92064e+06	41.0967	6.5195e+06	1320 S-
6	U6	1.49462e+06	41.0967	5.07341e+06	1320 P-
7	U7	1.60698e+06	41.0967	5.45479e+06	1320 S+
8	U8	1.12832e+06	41.0967	3.72817e+06	1320 P+
9	U9	1.11346e+06	41.0967	3.77958e+06	background
Gel name : 1321 Uli 2OHMyr b c (Raw 1-D Image)
Index	Name	Volume	Area	Density
		INT*mm2	mm2	INT/mm2
1	U1	1.68885e+06	41.0967	5.7327e+06	Uli S-
2	U2	1.39847e+06	41.0967	4.74702e+06	Uli P-
3	U3	1.93386e+06	41.0967	6.56438e+06	Uli S+
4	U4	1.30338e+06	41.0967	4.42424e+06	Uli P+
5	U5	1.71313e+06	41.0967	5.81511e+06	Uli S-
6	U6	1.39096e+06	41.0967	4.72154e+06	Uli P-
7	U7	1.92763e+06	41.0967	6.54321e+06	Uli S+
8	U8	1.26517e+06	41.0967	4.29453e+06	Uli P+
9	U9	1.19889e+06	41.0967	4.06957e+06	background

## Sheet: summary
		w/o and with 2OHMyr 100μM
				Relative Distribution (%)
				a	b	c
	1320	ACBD6mut1	cytosol	92.1273	90.0397	89.8205
			membrane	7.87272	9.96034	10.1795
		ACBD6mut1 with	cytosol	99.5186	98.3279	99.2827
			membrane	0.481358	1.67206	0.717287
	1321	normal	cytosol	52.2339	48.5045	58.2463
			membrane	47.7661	51.4955	41.7537
		normal with	cytosol	90.9526	91.7465	92.012
			membrane	9.04743	8.25351	7.98802
	Uli	ACBD6mut2	cytosol	87.9055	91.0946	91.7732
			membrane	12.0945	8.90544	8.22677
		ACBD6mut2 with	cytosol	97.1504	96.7007	97.864
			membrane	2.8496	3.29935	2.13601
